# Supplementary material for: Effect of suspension training on the balance ability of surfers without relying on vision
Source: Front Physiol. 2025 Nov 21;16:1594228. doi: 10.3389/fphys.2025.1594228 (PMC12678109; doi:10.3389/fphys.2025.1594228)
Supplement: Supplementary file 2 [file Table1.xlsx]

## Sheet: Sheet1
Group	E0			E1			E2			E3
	Eyes closed left foot stand (s)	Eyes closed right foot stand (s)	linear travel deviation test（cm）	Eyes closed left foot stand (s)	Eyes closed right foot stand (s)	linear travel deviation test（cm）	Eyes closed left foot stand (s)	Eyes closed right foot stand (s)	linear travel deviation test（cm）	Eyes closed left foot stand (s)	Eyes closed right foot stand (s)	linear travel deviation test（cm）
TRX	90	210	86.75	102	231	63.5	99	206	32.5	134	245	18.5
	17	13	78	33	59	61.5	45	42	29.5	70	131	17.5
	26	15	89.5	106	16	50.5	136	45	20.5	150	66	13.5
	150	99	115.5	331	224	68.5	201	112	29.25	326	250	21.5
	8	10	96.75	38	64	66.75	40	99	30.5	70	125	15
	8	12	65.5	17	51	53	20	44	27.25	60	87	14
	70	46	62	81	59	43.25	99	85	14	121	88	4.5
	65	44	60	75	59	42.5	86	74	27.5	94	70	19.5
	55	11	70.5	147	128	73.5	145	155	31.5	159	163	16.5
	120	240	93	242	300	61	275	293	22	501	721	13.5
	58	15	56	70	70	30.75	105	123	11.5	130	130	7.5
	61	73	30	80	90	18.75	85	97	17	88	125	11.5
	64	61	46.5	79	76	33.75	108	146	22.5	125	136	10.5
	75	70	29.5	132	102	20.5	131	148	2	275	134	1
	45	57	60.5	90	122	44.25	131	91	5.5	136	160	2.5
	12	6	68.25	60	106	46	74	122	15	79	119	5.5
TB	46	99	101	113	146	78.75	126	150	34.5	133	147	25.5
	50	26	114.5	86	16	54.75	69	51	38	93	75	21.5
	61	58	30.25	85	92	39.5	94	123	30.5	101	137	20
	26	14	79	29	24	48	49	44	36.5	50	48	27.25
	54	36	58.5	114	55	53.5	84	52	31	108	55	25.5
	51	81	55.5	220	83	47.25	96	114	27.75	190	160	25
	56	49	75.5	126	58	61	137	83	26.75	140	101	21.5
	146	25	96	121	124	78	131	82	26.5	147	132	23
	54	40	59.5	58	64	32.25	59	57	25.5	63	65	16.5
	11	35	74.5	17	41	62.5	46	47	30.5	57	55	22.5
	40	18	87	60	31	79	110	126	33.5	109	155	18.5
	53	98	34.5	94	120	25.5	121	124	15	94	138	12
	81	42	74.25	133	138	47.25	116	90	25.5	122	125	15.5
	33	30	58	70	110	43.25	112	146	26.5	80	141	18
	120	83	72	137	94	50.5	100	44	30	188	127	20.5
	46	22	28.75	73	39	20.75	84	61	13	82	62	8.5
